# Supplementary material for: Gastrointestinal Digestion Impact on Phenolics and Bioactivity of Tannat Grape Pomace Biscuits
Source: Molecules. 2025 Aug 2;30(15):3247. doi: 10.3390/molecules30153247 (PMC12348079; doi:10.3390/molecules30153247)
Supplement: Supplementary file 1 [file molecules-30-03247-s001.zip]

Archive with 1 entries (1 files):
- molecules-3695964-supplementary.pdf
